# Supplementary material for: Fuzzy Overclustering: Semi-Supervised Classification of Fuzzy Labels with Overclustering and Inverse Cross-Entropy
Source: Sensors (Basel). 2021 Oct 7;21(19):6661. doi: 10.3390/s21196661 (PMC8512301; doi:10.3390/s21196661)
Supplement: Supplementary file 1 [file sensors-21-06661-s001.zip]

Archive with 2 entries (1 files):
- sensors-1373615-supplementary/
- sensors-1373615-supplementary/supple.pdf
